# Supplementary material for: Potential Roles of Gamma-Delta T Cells in a Bacterial Immun-Ization Model
Source: Vaccines (Basel). 2026 Jul 1;14(7):590. doi: 10.3390/vaccines14070590 (PMC13418333; doi:10.3390/vaccines14070590)
Supplement: Supplementary file 1 [file vaccines-14-00590-s001.zip]

Archive with 1 entries (1 files):
- vaccines-4370987-supplementary.pdf
